# Supplementary material for: Associations between initial dialysis access types and death from dialysis withdrawal in incident patients with kidney failure
Source: Clin Kidney J. 2025 Jan 29;18(3):sfaf024. doi: 10.1093/ckj/sfaf024 (PMC11879430; doi:10.1093/ckj/sfaf024)
Supplement: sfaf024_Supplemental_Files [file sfaf024_supplemental_files.zip]

Archive with 3 entries (3 files):
- 1059 Supplementary material.docx
- SuppFigure1.pdf
- SuppFigure2.pdf
